# Supplementary material for: Comparative Transcriptomic Analyses Reveal Differences in the Responses of Diploid and Triploid Eastern Oysters to Environmental Stress
Source: Evol Appl. 2024 Oct 22;17(10):e70028. doi: 10.1111/eva.70028 (PMC11496204; doi:10.1111/eva.70028)
Supplement: Supplementary file 2 — Data S2: R script used for PCA and DEG analysis. [file EVA-17-e70028-s003.txt]

#Plotting the PCA

setwd("~/Documents/diploid triploid oysters project/NOISeq2n3n")
library(DESeq2)
dataforpca <- read.table('data2.txt', header = TRUE, row.names = 1)
dds <- DESeqDataSetFromMatrix(countData = dataforpca, colData = targets, design= ~ 1)
dds_norm <- vst(dds)

quartz()
pcaData <- plotPCA(
  dds_norm,
  intgroup = c("Site","Ploidy"), returnData = TRUE)

pcaData

percentVar <- round(100 * attr(pcaData, "percentVar"))

library(ggplot2)
quartz()
this_plot <- ggplot(pcaData, aes(x = PC1, y = PC2, color = Site, shape = Ploidy)) +
  geom_point(size =3) +
  scale_color_manual(values = c("GI" = "black", "LU" = "red")) +
  xlab(paste0("PC1: ", percentVar[1], "% variance")) +
  ylab(paste0("PC2: ", percentVar[2], "% variance")) +
  coord_fixed() +
  theme_bw() + theme(panel.border = element_blank(), panel.grid.major = element_blank(),
                     panel.grid.minor = element_blank(), axis.line = element_line(colour = "black"))
this_plot + theme(
  panel.background = element_rect(fill='transparent'), #transparent panel bg
  plot.background = element_rect(fill='transparent', color=NA), #transparent plot bg
  panel.grid.major = element_blank(), #remove major gridlines
  panel.grid.minor = element_blank(), #remove minor gridlines
  legend.background = element_rect(fill='transparent'), #transparent legend bg
  legend.box.background = element_rect(fill='transparent') #transparent legend panel
)
this_plot

#Script for edgeR analysis 

library(rgl)
library(readxl)
library(BiocGenerics)
library(pheatmap)
library(vegan)
library(ape)
library(dendextend)
library(adegenet)
library(viridis)
library(edgeR)
library(gplots)
setwd("~/Documents/diploid triploid oysters project")
data <- read.delim("correct_count_matrix.txt", row.names = 1)
data <- as.data.frame(data)
data1 <- subset(data, select = -c(X.1))
colnames(data1) <- c("A10-CL12", 
                     "A10-CL52", 
                     "A11-CL13", 
                     "A11-CL53",
                     "A12-CL14",
                     "A12-CL54", 
                     "A1-CL1", 
                     "A1-CL41", 
                     "A2-CL2", 
                     "A2-CL42", 
                     "A3-CL3", 
                     "A3-CL43", 
                     "A4-CL44", 
                     "A4-CL4", 
                     "A5-CL45", 
                     "A5-CL5", 
                     "A6-CL46", 
                     "A6-CL6", 
                     "A7-CL47", 
                     "A7-CL7", 
                     "A8-CL48", 
                     "A8-CL8", 
                     "A9-CL11", 
                     "A9-CL51", 
                     "B10-VB46", 
                     "B10-VB6", 
                     "B11-VB47", 
                     "B11-VB7", 
                     "B12-VB48", 
                     "B12-VB8", 
                     "B1-CL15", 
                     "B1-CL55", 
                     "B2-CL16", 
                     "B2-CL56", 
                     "B3-CL17", 
                     "B3-CL57", 
                     "B4-CL18", 
                     "B4-CL59", 
                     "B5-VB1", 
                     "B5-VB41", 
                     "B6-VB2", 
                     "B6-VB42", 
                     "B7-VB3", 
                     "B7-VB43", 
                     "B8-VB44", 
                     "B8-VB4", 
                     "B9-VB55", 
                     "B9-VB5", 
                     "C10-SL2", 
                     "C10-SL42", 
                     "C11-SL3", 
                     "C11-SL43", 
                     "C12-SL44", 
                     "C12-SL4", 
                     "C1-VB11", 
                     "C1-VB51", 
                     "C2-VB12", 
                     "C2-VB52", 
                     "C3-VB13", 
                     "C3-VB53", 
                     "C4-VB14", 
                     "C4-VB54", 
                     "C5-VB15", 
                     "C5-VB55", 
                     "C6-VB16", 
                     "C6-VB56", 
                     "C7-VB17", 
                     "C7-VB57", 
                     "C8-VB18", 
                     "C8-VB59", 
                     "C9-SL1", 
                     "C9-SL41", 
                     "D10-SL17", 
                     "D10-SL56", 
                     "D11-SL18", 
                     "D11-SL57", 
                     "D12-SL19", 
                     "D12-SL58", 
                     "D1-SL45", 
                     "D1-SL5", 
                     "D2-SL46", 
                     "D2-SL6", 
                     "D3-SL47", 
                     "D3-SL7", 
                     "D4-SL48", 
                     "D4-SL8", 
                     "D5-SL11", 
                     "D5-SL51", 
                     "D6-SL12", 
                     "D6-SL52", 
                     "D7-SL13", 
                     "D7-SL53", 
                     "D8-SL14", 
                     "D8-SL54", 
                     "D9-SL15", 
                     "D9-SL55", 
                     "E10-CL32", 
                     "E10-CL72", 
                     "E11-CL33", 
                     "E11-CL73", 
                     "E12-CL34", 
                     "E12-CL74", 
                     "E1-CL21", 
                     "E1-CL61", 
                     "E2-CL22", 
                     "E2-CL62", 
                     "E3-CL23", 
                     "E3-CL63", 
                     "E4-CL24", 
                     "E4-CL64", 
                     "E5-CL25", 
                     "E5-CL65", 
                     "E6-CL26", 
                     "E6-CL66", 
                     "E7-CL27", 
                     "E7-CL67", 
                     "E8-CL28", 
                     "E8-CL68", 
                     "E9-CL31", 
                     "E9-CL71", 
                     "F10-VB26", 
                     "F10-VB66", 
                     "F11-VB27", 
                     "F11-VB67", 
                     "F12-VB28", 
                     "F12-VB68", 
                     "F1-CL35", 
                     "F1-CL75", 
                     "F2-CL37",
                     "F2-CL76", 
                     "F3-CL38", 
                     "F3-CL77", 
                     "F4-CL39", 
                     "F4-CL78", 
                     "F5-VB21", 
                     "F5-VB61",
                     "F6-VB22", 
                     "F6-VB62", 
                     "F7-VB23", 
                     "F7-VB63", 
                     "F8-VB24", 
                     "F8-VB64", 
                     "F9-VB25", 
                     "F9-VB65", 
                     "G10-SL22", 
                     "G10-SL62", 
                     "G11-SL23", 
                     "G11-SL63", 
                     "G12-SL24", 
                     "G12-SL64", 
                     "G1-VB31", 
                     "G1-VB71", 
                     "G2-VB32", 
                     "G2-VB72", 
                     "G3-VB33", 
                     "G3-VB73", 
                     "G4-VB34", 
                     "G4-VB74", 
                     "G5-VB35", 
                     "G5-VB75", 
                     "G6-VB36", 
                     "G6-VB76", 
                     "G7-VB37", 
                     "G7-VB77", 
                     "G8-VB38", 
                     "G8-VB78", 
                     "G9-SL21", 
                     "G9-SL61", 
                     "H10-SL36", 
                     "H10-SL76", 
                     "H11-SL37", 
                     "H11-SL77", 
                     "H12-SL38", 
                     "H12-SL78", 
                     "H1-SL25", 
                     "H1-SL65", 
                     "H2-SL26", 
                     "H2-SL66", 
                     "H3-SL27", 
                     "H3-SL67", 
                     "H4-SL28", 
                     "H4-SL68", 
                     "H5-SL31", 
                     "H5-SL71", 
                     "H6-SL32", 
                     "H6-SL72", 
                     "H7-SL33", 
                     "H7-SL73", 
                     "H8-SL34", 
                     "H8-SL74", 
                     "H9-SL35",
                     "H9-SL75",
                     "A10-CL12", 
                     "A10-CL52", 
                     "A11-CL13", 
                     "A11-CL53",
                     "A12-CL14",
                     "A12-CL54", 
                     "A1-CL1", 
                     "A1-CL41", 
                     "A2-CL2", 
                     "A2-CL42", 
                     "A3-CL3", 
                     "A3-CL43", 
                     "A4-CL44", 
                     "A4-CL4", 
                     "A5-CL45", 
                     "A5-CL5", 
                     "A6-CL46", 
                     "A6-CL6", 
                     "A7-CL47", 
                     "A7-CL7", 
                     "A8-CL48", 
                     "A8-CL8", 
                     "A9-CL11", 
                     "A9-CL51", 
                     "B10-VB46", 
                     "B10-VB6", 
                     "B11-VB47", 
                     "B11-VB7", 
                     "B12-VB48", 
                     "B12-VB8", 
                     "B1-CL15", 
                     "B1-CL55", 
                     "B2-CL16", 
                     "B2-CL56", 
                     "B3-CL17", 
                     "B3-CL57", 
                     "B4-CL18", 
                     "B4-CL59", 
                     "B5-VB1", 
                     "B5-VB41", 
                     "B6-VB2", 
                     "B6-VB42", 
                     "B7-VB3", 
                     "B7-VB43", 
                     "B8-VB44", 
                     "B8-VB4", 
                     "B9-VB55", 
                     "B9-VB5", 
                     "C10-SL2", 
                     "C10-SL42", 
                     "C11-SL3", 
                     "C11-SL43", 
                     "C12-SL44", 
                     "C12-SL4", 
                     "C1-VB11", 
                     "C1-VB51", 
                     "C2-VB12", 
                     "C2-VB52", 
                     "C3-VB13", 
                     "C3-VB53", 
                     "C4-VB14", 
                     "C4-VB54", 
                     "C5-VB15", 
                     "C5-VB55", 
                     "C6-VB16", 
                     "C6-VB56", 
                     "C7-VB17", 
                     "C7-VB57", 
                     "C8-VB18", 
                     "C8-VB59", 
                     "C9-SL1", 
                     "C9-SL41", 
                     "D10-SL17", 
                     "D10-SL56", 
                     "D11-SL18", 
                     "D11-SL57", 
                     "D12-SL19", 
                     "D12-SL58", 
                     "D1-SL45", 
                     "D1-SL5", 
                     "D2-SL46", 
                     "D2-SL6", 
                     "D3-SL47", 
                     "D3-SL7", 
                     "D4-SL48", 
                     "D4-SL8", 
                     "D5-SL11", 
                     "D5-SL51", 
                     "D6-SL12", 
                     "D6-SL52", 
                     "D7-SL13", 
                     "D7-SL53", 
                     "D8-SL14", 
                     "D8-SL54", 
                     "D9-SL15", 
                     "D9-SL55", 
                     "E10-CL32", 
                     "E10-CL72", 
                     "E11-CL33", 
                     "E11-CL73", 
                     "E12-CL34", 
                     "E12-CL74", 
                     "E1-CL21", 
                     "E1-CL61", 
                     "E2-CL22", 
                     "E2-CL62", 
                     "E3-CL23", 
                     "E3-CL63", 
                     "E4-CL24", 
                     "E4-CL64", 
                     "E5-CL25", 
                     "E5-CL65", 
                     "E6-CL26", 
                     "E6-CL66", 
                     "E7-CL27", 
                     "E7-CL67", 
                     "E8-CL28", 
                     "E8-CL68", 
                     "E9-CL31", 
                     "E9-CL71", 
                     "F10-VB26", 
                     "F10-VB66", 
                     "F11-VB27", 
                     "F11-VB67", 
                     "F12-VB28", 
                     "F12-VB68", 
                     "F1-CL35", 
                     "F1-CL75", 
                     "F2-CL37",
                     "F2-CL76", 
                     "F3-CL38", 
                     "F3-CL77", 
                     "F4-CL39", 
                     "F4-CL78", 
                     "F5-VB21", 
                     "F5-VB61",
                     "F6-VB22", 
                     "F6-VB62", 
                     "F7-VB23", 
                     "F7-VB63", 
                     "F8-VB24", 
                     "F8-VB64", 
                     "F9-VB25", 
                     "F9-VB65", 
                     "G10-SL22", 
                     "G10-SL62", 
                     "G11-SL23", 
                     "G11-SL63", 
                     "G12-SL24", 
                     "G12-SL64", 
                     "G1-VB31", 
                     "G1-VB71", 
                     "G2-VB32", 
                     "G2-VB72", 
                     "G3-VB33", 
                     "G3-VB73", 
                     "G4-VB34", 
                     "G4-VB74", 
                     "G5-VB35", 
                     "G5-VB75", 
                     "G6-VB36", 
                     "G6-VB76", 
                     "G7-VB37", 
                     "G7-VB77", 
                     "G8-VB38", 
                     "G8-VB78", 
                     "G9-SL21", 
                     "G9-SL61", 
                     "H10-SL36", 
                     "H10-SL76", 
                     "H11-SL37", 
                     "H11-SL77", 
                     "H12-SL38", 
                     "H12-SL78", 
                     "H1-SL25", 
                     "H1-SL65", 
                     "H2-SL26", 
                     "H2-SL66", 
                     "H3-SL27", 
                     "H3-SL67", 
                     "H4-SL28", 
                     "H4-SL68", 
                     "H5-SL31", 
                     "H5-SL71", 
                     "H6-SL32", 
                     "H6-SL72", 
                     "H7-SL33", 
                     "H7-SL73", 
                     "H8-SL34", 
                     "H8-SL74", 
                     "H9-SL35",
                     "H9-SL75")
data2 <- sumTechReps(data1)
data2 <- as.data.frame(data2)
Site <- c("LU",
          "LU",
          "LU",
          "LU",
          "LU",
          "LU",
          "LU",
          "LU",
          "LU",
          "LU",
          "LU",
          "LU",
          "LU",
          "LU",
          "LU",
          "LU",
          "LU",
          "LU",
          "LU",
          "LU",
          "LU",
          "LU",
          "LU",
          "LU",
          "LU",
          "LU",
          "LU",
          "LU",
          "LU",
          "LU",
          "LU",
          "LU",
          "LU",
          "LU",
          "LU",
          "LU",
          "LU",
          "LU",
          "LU",
          "LU",
          "LU",
          "LU",
          "LU",
          "LU",
          "LU",
          "LU",
          "LU",
          "LU",
          "LU",
          "LU",
          "LU",
          "LU",
          "LU",
          "LU",
          "LU",
          "LU",
          "LU",
          "LU",
          "LU",
          "LU",
          "LU",
          "LU",
          "LU",
          "LU",
          "LU",
          "LU",
          "LU",
          "LU",
          "LU",
          "LU",
          "LU",
          "LU",
          "LU",
          "LU",
          "LU",
          "LU",
          "LU",
          "LU",
          "LU",
          "LU",
          "LU",
          "LU",
          "LU",
          "LU",
          "LU",
          "LU",
          "LU",
          "LU",
          "LU",
          "LU",
          "LU",
          "LU",
          "LU",
          "LU",
          "LU",
          "LU",
          "GI",
          "GI",
          "GI",
          "GI",
          "GI",
          "GI",
          "GI",
          "GI",
          "GI",
          "GI",
          "GI",
          "GI",
          "GI",
          "GI",
          "GI",
          "GI",
          "GI",
          "GI",
          "GI",
          "GI",
          "GI",
          "GI",
          "GI",
          "GI",
          "GI",
          "GI",
          "GI",
          "GI",
          "GI",
          "GI",
          "GI",
          "GI",
          "GI",
          "GI",
          "GI",
          "GI",
          "GI",
          "GI",
          "GI",
          "GI",
          "GI",
          "GI",
          "GI",
          "GI",
          "GI",
          "GI",
          "GI",
          "GI",
          "GI",
          "GI",
          "GI",
          "GI",
          "GI",
          "GI",
          "GI",
          "GI",
          "GI",
          "GI",
          "GI",
          "GI",
          "GI",
          "GI",
          "GI",
          "GI",
          "GI",
          "GI",
          "GI",
          "GI",
          "GI",
          "GI",
          "GI",
          "GI",
          "GI",
          "GI",
          "GI",
          "GI",
          "GI",
          "GI",
          "GI",
          "GI",
          "GI",
          "GI",
          "GI",
          "GI",
          "GI",
          "GI",
          "GI",
          "GI",
          "GI",
          "GI",
          "GI",
          "GI",
          "GI",
          "GI",
          "GI",
          "GI")
Ploidy <- c("3N",
            "3N",
            "3N",
            "3N",
            "3N",
            "3N",
            "2N",
            "2N",
            "2N",
            "2N",
            "2N",
            "2N",
            "2N",
            "2N",
            "2N",
            "2N",
            "2N",
            "2N",
            "2N",
            "2N",
            "2N",
            "2N",
            "3N",
            "3N",
            "2N",
            "2N",
            "2N",
            "2N",
            "2N",
            "2N",
            "3N",
            "3N",
            "3N",
            "3N",
            "3N",
            "3N",
            "3N",
            "3N",
            "2N",
            "2N",
            "2N",
            "2N",
            "2N",
            "2N",
            "2N",
            "2N",
            "3N",
            "2N",
            "2N",
            "2N",
            "2N",
            "2N",
            "2N",
            "2N",
            "3N",
            "3N",
            "3N",
            "3N",
            "3N",
            "3N",
            "3N",
            "3N",
            "3N",
            "3N",
            "3N",
            "3N",
            "3N",
            "3N",
            "3N",
            "3N",
            "2N",
            "2N",
            "3N",
            "3N",
            "3N",
            "3N",
            "3N",
            "3N",
            "2N",
            "2N",
            "2N",
            "2N",
            "2N",
            "2N",
            "2N",
            "2N",
            "3N",
            "3N",
            "3N",
            "3N",
            "3N",
            "3N",
            "3N",
            "3N",
            "3N",
            "3N",
            "3N",
            "3N",
            "3N",
            "3N",
            "3N",
            "3N",
            "2N",
            "2N",
            "2N",
            "2N",
            "2N",
            "2N",
            "2N",
            "2N",
            "2N",
            "2N",
            "2N",
            "2N",
            "2N",
            "2N",
            "2N",
            "2N",
            "3N",
            "3N",
            "2N",
            "2N",
            "2N",
            "2N",
            "2N",
            "2N",
            "3N",
            "3N",
            "3N",
            "3N",
            "3N",
            "3N",
            "3N",
            "3N",
            "2N",
            "2N",
            "2N",
            "2N",
            "2N",
            "2N",
            "2N",
            "2N",
            "2N",
            "2N",
            "2N",
            "2N",
            "2N",
            "2N",
            "2N",
            "2N",
            "3N",
            "3N",
            "3N",
            "3N",
            "3N",
            "3N",
            "3N",
            "3N",
            "3N",
            "3N",
            "3N",
            "3N",
            "3N",
            "3N",
            "3N",
            "3N",
            "2N",
            "2N",
            "3N",
            "3N",
            "3N",
            "3N",
            "3N",
            "3N",
            "2N",
            "2N",
            "2N",
            "2N",
            "2N",
            "2N",
            "2N",
            "2N",
            "3N",
            "3N",
            "3N",
            "3N",
            "3N",
            "3N",
            "3N",
            "3N",
            "3N",
            "3N")
Cohort <- c("AU",
            "LS",
            "AU",
            "LS",
            "AU",
            "LS",
            "AU",
            "LS",
            "AU",
            "LS",
            "AU",
            "LS",
            "LS",
            "AU",
            "LS",
            "AU",
            "LS",
            "AU",
            "LS",
            "AU",
            "LS",
            "AU",
            "AU",
            "LS",
            "LS",
            "AU",
            "LS",
            "AU",
            "LS",
            "AU",
            "AU",
            "LS",
            "AU",
            "LS",
            "AU",
            "LS",
            "AU",
            "LS",
            "AU",
            "LS",
            "AU",
            "LS",
            "AU",
            "LS",
            "LS",
            "AU",
            "LS",
            "AU",
            "AU",
            "LS",
            "AU",
            "LS",
            "LS",
            "AU",
            "AU",
            "LS",
            "AU",
            "LS",
            "AU",
            "LS",
            "AU",
            "LS",
            "AU",
            "LS",
            "AU",
            "LS",
            "AU",
            "LS",
            "AU",
            "LS",
            "AU",
            "LS",
            "AU",
            "LS",
            "AU",
            "LS",
            "AU",
            "LS",
            "LS",
            "AU",
            "LS",
            "AU",
            "LS",
            "AU",
            "LS",
            "AU",
            "AU",
            "LS",
            "AU",
            "LS",
            "AU",
            "LS",
            "AU",
            "LS",
            "AU",
            "LS",
            "AU",
            "LS",
            "AU",
            "LS",
            "AU",
            "LS",
            "AU",
            "LS",
            "AU",
            "LS",
            "AU",
            "LS",
            "AU",
            "LS",
            "AU",
            "LS",
            "AU",
            "LS",
            "AU",
            "LS",
            "AU",
            "LS",
            "AU",
            "LS",
            "AU",
            "LS",
            "AU",
            "LS",
            "AU",
            "LS",
            "AU",
            "LS",
            "AU",
            "LS",
            "AU",
            "LS",
            "AU",
            "LS",
            "AU",
            "LS",
            "AU",
            "LS",
            "AU",
            "LS",
            "AU",
            "LS",
            "AU",
            "LS",
            "AU",
            "LS",
            "AU",
            "LS",
            "AU",
            "LS",
            "AU",
            "LS",
            "AU",
            "LS",
            "AU",
            "LS",
            "AU",
            "LS",
            "AU",
            "LS",
            "AU",
            "LS",
            "AU",
            "LS",
            "AU",
            "LS",
            "AU",
            "LS",
            "AU",
            "LS",
            "AU",
            "LS",
            "AU",
            "LS",
            "AU",
            "LS",
            "AU",
            "LS",
            "AU",
            "LS",
            "AU",
            "LS",
            "AU",
            "LS",
            "AU",
            "LS",
            "AU",
            "LS",
            "AU",
            "LS",
            "AU",
            "LS")
Dam <- c("CL",
         "CL",
         "CL",
         "CL",
         "CL",
         "CL",
         "CL",
         "CL",
         "CL",
         "CL",
         "CL",
         "CL",
         "CL",
         "CL",
         "CL",
         "CL",
         "CL",
         "CL",
         "CL",
         "CL",
         "CL",
         "CL",
         "CL",
         "CL",
         "VB",
         "VB",
         "VB",
         "VB",
         "VB",
         "VB",
         "CL",
         "CL",
         "CL",
         "CL",
         "CL",
         "CL",
         "CL",
         "CL",
         "VB",
         "VB",
         "VB",
         "VB",
         "VB",
         "VB",
         "VB",
         "VB",
         "VB",
         "VB",
         "SL",
         "SL",
         "SL",
         "SL",
         "SL",
         "SL",
         "VB",
         "VB",
         "VB",
         "VB",
         "VB",
         "VB",
         "VB",
         "VB",
         "VB",
         "VB",
         "VB",
         "VB",
         "VB",
         "VB",
         "VB",
         "VB",
         "SL",
         "SL",
         "SL",
         "SL",
         "SL",
         "SL",
         "SL",
         "SL",
         "SL",
         "SL",
         "SL",
         "SL",
         "SL",
         "SL",
         "SL",
         "SL",
         "SL",
         "SL",
         "SL",
         "SL",
         "SL",
         "SL",
         "SL",
         "SL",
         "SL",
         "SL",
         "CL",
         "CL",
         "CL",
         "CL",
         "CL",
         "CL",
         "CL",
         "CL",
         "CL",
         "CL",
         "CL",
         "CL",
         "CL",
         "CL",
         "CL",
         "CL",
         "CL",
         "CL",
         "CL",
         "CL",
         "CL",
         "CL",
         "CL",
         "CL",
         "VB",
         "VB",
         "VB",
         "VB",
         "VB",
         "VB",
         "CL",
         "CL",
         "CL",
         "CL",
         "CL",
         "CL",
         "CL",
         "CL",
         "VB",
         "VB",
         "VB",
         "VB",
         "VB",
         "VB",
         "VB",
         "VB",
         "VB",
         "VB",
         "SL",
         "SL",
         "SL",
         "SL",
         "SL",
         "SL",
         "VB",
         "VB",
         "VB",
         "VB",
         "VB",
         "VB",
         "VB",
         "VB",
         "VB",
         "VB",
         "VB",
         "VB",
         "VB",
         "VB",
         "VB",
         "VB",
         "SL",
         "SL",
         "SL",
         "SL",
         "SL",
         "SL",
         "SL",
         "SL",
         "SL",
         "SL",
         "SL",
         "SL",
         "SL",
         "SL",
         "SL",
         "SL",
         "SL",
         "SL",
         "SL",
         "SL",
         "SL",
         "SL",
         "SL",
         "SL",
         "SL",
         "SL")
targets <- data.frame(colnames(data2),Site,Ploidy,Cohort,Dam)
targets
row.names(targets) <- targets$Sample
Group <- factor(paste(targets$Site,targets$Ploidy,targets$Cohort,targets$Dam, sep="_"))
rnaseqMatrix = as.matrix(data2)
head(rnaseqMatrix)
y <- DGEList(counts=rnaseqMatrix, group=Group,remove.zeros=TRUE)
y$samples
range(y$samples$lib.size)
mean(y$samples$lib.size)
keep <- filterByExpr(y)
table(keep)

y <- y[keep, keep.lib.sizes=FALSE]
#Normalizing to get TPM values
y <- calcNormFactors(y)
range(y$samples$lib.size)

design <- model.matrix(~0 + Group)
colnames(design) <- levels(Group)
y <- estimateDisp(y, design, robust=TRUE)
#plotBCV(y)
fit <- glmQLFit(y, design, robust=TRUE)
head(fit)
#### For clustering we need to use data that has been log-transformed and represented as counts per million. Because 
#these values tend to be small 
df_log <- cpm(y,log = TRUE, prior=2)
head(df_log)

CV_Gene_Annotations_Final <- read.csv("gene_annotations_rujuta.csv")
final_mat <- merge(matrix,CV_Gene_Annotations_Final, by = "GeneID", all.x = TRUE)
final_mat <- final_mat[,c(1:193,195)]

head(CV_Gene_Annotations_Final)
df_temp <- as.data.frame(data[,193])
colnames(df_temp) <- "GeneID"
gene_annotations <- merge(df_temp, CV_Gene_Annotations_Final, by = "GeneID")

### Make contrasts for each pairwise comparisons
### We will need to remember our group levels
# LEVELS: GI_2N_AU_CL""GI_2N_AU_SL""GI_2N_AU_VB""c" 
#"GI_3N_AU_CL""GI_3N_AU_SL""GI_3N_AU_VB""GI_3N_LS_CL""GI_3N_LS_SL""GI_3N_LS_VB""LU_2N_AU_CL" 
#"LU_2N_AU_SL""LU_2N_AU_VB" "LU_2N_LS_CL" "LU_2N_LS_SL" "LU_2N_LS_VB" "LU_3N_AU_CL" "LU_3N_AU_SL" "LU_3N_AU_VB"LU_3N_LS_CL" "LU_3N_LS_SL" "LU_3N_LS_VB"


#FOR DIPLOID VS TRIPLOID AT GRAND ISLE
#Edit and run for the comparison you want to make

DIGI_v_TRIGI <- makeContrasts(DIGI_v_TRIGI=((GI_2N_AU_CL + GI_2N_AU_SL + GI_2N_AU_VB + GI_2N_LS_CL + GI_2N_LS_SL + GI_2N_LS_VB)/6) - ((GI_3N_AU_CL + GI_3N_AU_SL + GI_3N_AU_VB + GI_3N_LS_CL + GI_3N_LS_SL + GI_3N_LS_VB)/6), levels=design)
res_7 <- glmQLFTest(fit, contrast=DIGI_v_TRIGI)
res_7_out <- topTags(res_7, n=Inf)
is.de_7 <- decideTestsDGE(res_7, adjust.method="BH", p.value=0.05, lfc=1)
summary(is.de_7)
#Down=493, Up=294, Not Significant=18532


######################################################################################################
#WRITING OUT FILES FOR GO ANALYSIS
######################################################################################################
#.................2nvs3n at GI......#
setwd("~/Documents/diploid triploid oysters project/correct_filter_edgeR_output_for_Venn_analysis")
temp7 <- as.data.frame(is.de_7)
temp7 <- as.data.frame(is.de_7)
colnames(temp7) <- c("counts")
upreg <- subset(temp7, counts >= 0)
upreg <- subset(upreg, counts == 1)
upreg7_for_GO <- as.data.frame(cbind(rownames(upreg), upreg$counts))
colnames(upreg7_for_GO) <- c("GeneID","count")
write.csv(upreg7_for_GO, "upregdivstriatGI.csv")
#write.table(upreg7_for_GO,"upregdivstriatGI_for_GO.csv", sep=",",quote=F,row.names =F)

temp7 <- as.data.frame(is.de_7)
colnames(temp7) <- c("counts")
downreg7 <- subset(temp7, counts <= 0)
downreg7 <- subset(downreg7, counts == -1)
downreg7_for_GO <- as.data.frame(cbind(rownames(downreg7), downreg7$counts))
colnames(downreg7_for_GO) <- c("GeneID","count")
write.csv(downreg7_for_GO, "downregdivstriatGI.csv")

downreg7_for_GO <- merge(gene_annotations,downreg7_for_GO, by="GeneID")
downreg7_for_GO <- downreg7_for_GO[,c(3,16)]
write.table(downreg7_for_GO,"downreg7_for_GO.csv", sep=",",quote=F,row.names =F)
downreg7 <- read.csv("downreg7_for_GO.csv")
downreg7 <- as.data.frame(downreg7)
downreg7[downreg7 == -1] <- 1
write.table(downreg7,"downregdivstriatGI_for_GO.csv", sep=",",quote=F,row.names =F)


###Script for NOISeq analysis

#For diploid vs triploid at Grand Isle, from LSU cohort

dataforpca <- read.table('data2.txt', header = TRUE, row.names = 1)
targets <- read.csv('targets.txt',header = TRUE)

targetsLSUatGI = targets[targets$Site=="GI",]
targetsLSUatGI = targetsLSUatGI[targetsLSUatGI$Cohort=="LS",]
targetsLSUatGI$Ploidy = factor((as.vector(targetsLSUatGI$Ploidy)))

Ed = data[,targets$Site=="GI" & targets$Cohort=="LS"]
library(NOISeq)
mydata = readData(data = Ed, factors = targetsLSUatGI)

### normalization is done in the step below
mynoiseq = noiseqbio(mydata, factor = "Ploidy")
head(mynoiseq@results[[1]]) ### see the differential expression results
mynoiseq.deg = degenes(mynoiseq, q = 0.95, M = NULL)
write.csv(mynoiseq.deg, "siggenes3nvs2nLSUatGI.csv")
mynoiseq.deg1 = degenes(mynoiseq, q = 0.95, M = "up")
write.csv(mynoiseq.deg1, "upreg3nvs2nLSUatGI.csv")
mynoiseq.deg2 = degenes(mynoiseq, q = 0.95, M = "down")
write.csv(mynoiseq.deg2, "downreg3nvs2nLSUatGI.csv")

#Script for FOR DESEQ analysis............#


dds <- DESeqDataSetFromMatrix(countData = Ed, colData = targetsLSUatGI, design= ~ ploidy)
dds <- DESeq(dds)
res <- results(dds)
res
res <- results(dds, contrast = c("Ploidy", "2N", "3N"))
res

deseq_result1= data.frame(res)
deseq_result1[is.na(deseq_result1)] = 0
deseq_result1_sig = deseq_result1[deseq_result1$padj < 0.05,]  #for p-value 

#for upregulated genes
deseq_upreg = deseq_result1_sig[deseq_result1_sig$log2FoldChange > 0,]
deseq_upreg = deseq_upreg[deseq_upreg$log2FoldChange > 1,]
write.csv(deseq_upreg, "desequpregdivstriGILSU.csv")
#for downregulated genes
deseq_downreg = deseq_result1_sig[deseq_result1_sig$log2FoldChange < 0,]
deseq_downreg = deseq_downreg[deseq_downreg$log2FoldChange < -1,]
write.csv(deseq_downreg, "deseqdownregdivstriGILSU.csv")
