# Supplementary material for: Comparative Transcriptomic Analyses Reveal Differences in the Responses of Diploid and Triploid Eastern Oysters to Environmental Stress
Source: Evol Appl. 2024 Oct 22;17(10):e70028. doi: 10.1111/eva.70028 (PMC11496204; doi:10.1111/eva.70028)
Supplement: Supplementary file 3 — Data S3: R script used for calculating transcriptomic shift. [file EVA-17-e70028-s004.txt]

#Code for measuring transcriptomic shift between specific comparisons.

####.....................For two cohorts at LUMCON site ...............#########

# use following files generated by first half of this script : 
#AU cohort = dicordsAU.csv, tricordsAU.csv
#LSU cohort = dicords.csv, tricords.csv
#to calculate euclidean distances between diploids and triploids - 
#One list of distances from diploids and triploids from AU cohorts at LUMCON
#and another list of distances from diploids and triploids from LSU cohorts at LUMCON

# we are comparing how cohorts fare in a site 

# file divstriatLU_for_AUvsLSU.csv is generated by simply copy pasting the 
#distances for two cohorts in one single excel file.

targets <- data.frame(colnames(data2),Site,Ploidy,Cohort,Dam)
targets
row.names(targets) <- targets$Sample
setwd("~/Documents/diploid triploid oysters project/trans_shift_plots")


dds <- DESeqDataSetFromMatrix(countData = data2, colData = targets, design= ~ 1)
dds_norm <- vst(dds, blind = TRUE)

#code to plot PCAs is in NOISeqscript.R!

data_pca <- plotPCA(dds_norm, intgroup = c("Site", "Ploidy", "Cohort", "Dam"), returnData = TRUE)
percentVar <- round(100 * attr(data_pca, "percentVar"))

#FOR di vs tri at LUMCON from LSU cohort
data_pca <- as.data.frame(data_pca)
head(data_pca)
data_pca2nLULS = data_pca[data_pca$Site=="LU",]
data_pca2nLULS = data_pca2nLULS[data_pca2nLULS$Cohort=="LS",]
data_pca3nLULS = data_pca2nLULS[data_pca2nLULS$Ploidy=="3N",]
data_pca2nLULS = data_pca2nLULS[data_pca2nLULS$Ploidy=="2N",]
dicords = subset(data_pca2nLULS, select = c(PC1, PC2))
#write.csv(dicords, "dicords.csv")
tricords = subset(data_pca3nLULS, select = c(PC1, PC2))
#write.csv(tricords, "tricords.csv")
bothcords = rbind(dicords,tricords)
#write.csv(bothcords, "bothcords.csv")
quartz()
plot(bothcords)

#FOR AU cohort
data_pca <- as.data.frame(data_pca)
head(data_pca)
data_pca2nLUAU = data_pca[data_pca$Site=="LU",]
data_pca2nLUAU = data_pca2nLUAU[data_pca2nLUAU$Cohort=="AU",]
data_pca3nLUAU = data_pca2nLUAU[data_pca2nLUAU$Ploidy=="3N",]
data_pca2nLUAU = data_pca2nLUAU[data_pca2nLUAU$Ploidy=="2N",]
dicords = subset(data_pca2nLUAU, select = c(PC1, PC2))
#write.csv(dicords, "dicordsAU.csv")
tricords = subset(data_pca3nLUAU, select = c(PC1, PC2))
#write.csv(tricords, "tricordsAU.csv")
bothcords = rbind(dicords,tricords)
#write.csv(bothcords, "bothcordsAU.csv")
quartz()
plot(bothcords)

#FOR di vs tri at GI from LSU cohort

data_pca <- as.data.frame(data_pca)
head(data_pca)
data_pca2nGILS = data_pca[data_pca$Site=="GI",]
data_pca2nGILS = data_pca2nGILS[data_pca2nGILS$Cohort=="LS",]
data_pca3nGILS = data_pca2nGILS[data_pca2nGILS$Ploidy=="3N",]
data_pca2nGILS = data_pca2nGILS[data_pca2nGILS$Ploidy=="2N",]
dicords = subset(data_pca2nGILS, select = c(PC1, PC2))
#write.csv(dicords, "dicordsGILS.csv")
tricords = subset(data_pca3nGILS, select = c(PC1, PC2))
#write.csv(tricords, "tricordsGILS.csv")
bothcords = rbind(dicords,tricords)
#write.csv(bothcords, "bothcords.csv")
quartz()
plot(bothcords)

#For AU cohort
data_pca <- as.data.frame(data_pca)
head(data_pca)
data_pca2nGIAU = data_pca[data_pca$Site=="GI",]
data_pca2nGIAU = data_pca2nGIAU[data_pca2nGIAU$Cohort=="AU",]
data_pca3nGIAU = data_pca2nGIAU[data_pca2nGIAU$Ploidy=="3N",]
data_pca2nGIAU = data_pca2nGIAU[data_pca2nGIAU$Ploidy=="2N",]
dicords = subset(data_pca2nGIAU, select = c(PC1, PC2))
#write.csv(dicords, "dicordsGIAU.csv")
tricords = subset(data_pca3nGIAU, select = c(PC1, PC2))
#write.csv(tricords, "tricordsGIAU.csv")
bothcords = rbind(dicords,tricords)
#write.csv(bothcords, "bothcordsAU.csv")


#FOR LU
edi <- read.delim("divstriatLU_for_AUvsLSU.csv", sep = ",")


#with wes anderson color package
library(wesanderson)
library(RColorBrewer)
library(ggplot2)
quartz()
ggplot(edi, aes(cohortname, edist)) +
  geom_boxplot(aes(fill = cohortname)) +
  scale_fill_manual(values = c("red", "salmon"))+
  labs(x="cohorts at LUMCON", y = "Transcriptomic shift") +
  theme_classic() +
  theme(legend.position = "right")

#For GI
# use following files generated by first half of the script : 
#AU cohort = dicordsGIAU.csv, tricordsGIAU.csv
#LSU cohort = dicordsGILS.csv, tricordsGILS.csv
#to calculate euclidean distances between diploids and triploids - 
#One list of distances from diploids and triploids from AU cohorts at GRand Isle
#and another list of distances from diploids and triploids from LSU cohorts at Grand Isle

# we are comparing how cohorts fare in a site 

# file divstriatGI_for_AUvsLSU.csv is generated by simply copy pasting the 
#distances for two cohorts in one single excel file.

edi <- read.delim("divstriatGI_for_AUvsLSU.csv", sep = ",")

library("ggplot2")

#with wes anderson color package
library(wesanderson)
quartz()
ggplot(edi, aes(cohortname, edist)) +
  geom_boxplot(aes(fill = cohortname)) +
  scale_fill_manual(values = c("dim gray", "light gray"))+
  labs(x="cohorts at GI", y = "Transcriptomic shift") +
  theme_classic() +
  theme(legend.position = "right")
