# Supplementary material for: Comparative Transcriptomic Analyses Reveal Differences in the Responses of Diploid and Triploid Eastern Oysters to Environmental Stress
Source: Evol Appl. 2024 Oct 22;17(10):e70028. doi: 10.1111/eva.70028 (PMC11496204; doi:10.1111/eva.70028)
Supplement: Supplementary file 4 — Data S4: R script used for WGCNA analysis. [file EVA-17-e70028-s005.txt]

#####################################################################################

# 3/8/2020: Pipeline to analyze TagSeq data with WGCNA

#####################################################################################

library(rgl)
library(readxl)
library(BiocGenerics)
library(pheatmap)
library(vegan)
library(ape)
library(dendextend)
library(adegenet)
library(viridis)
library(edgeR)
library(gplots)

setwd("~/Documents/diploid triploid oysters project")

#Setting up a list of my samples, variables...etc to put into a single table. (are these only sample names?)
data <- read.delim("correct_count_matrix.txt", row.names = 1)
data <- as.data.frame(data)
data1 <- subset(data, select = -c(X.1))
colnames(data1) <- c("A10-CL12", 
                     "A10-CL52", 
                     "A11-CL13", 
                     "A11-CL53",
                     "A12-CL14",
                     "A12-CL54", 
                     "A1-CL1", 
                     "A1-CL41", 
                     "A2-CL2", 
                     "A2-CL42", 
                     "A3-CL3", 
                     "A3-CL43", 
                     "A4-CL44", 
                     "A4-CL4", 
                     "A5-CL45", 
                     "A5-CL5", 
                     "A6-CL46", 
                     "A6-CL6", 
                     "A7-CL47", 
                     "A7-CL7", 
                     "A8-CL48", 
                     "A8-CL8", 
                     "A9-CL11", 
                     "A9-CL51", 
                     "B10-VB46", 
                     "B10-VB6", 
                     "B11-VB47", 
                     "B11-VB7", 
                     "B12-VB48", 
                     "B12-VB8", 
                     "B1-CL15", 
                     "B1-CL55", 
                     "B2-CL16", 
                     "B2-CL56", 
                     "B3-CL17", 
                     "B3-CL57", 
                     "B4-CL18", 
                     "B4-CL59", 
                     "B5-VB1", 
                     "B5-VB41", 
                     "B6-VB2", 
                     "B6-VB42", 
                     "B7-VB3", 
                     "B7-VB43", 
                     "B8-VB44", 
                     "B8-VB4", 
                     "B9-VB55", 
                     "B9-VB5", 
                     "C10-SL2", 
                     "C10-SL42", 
                     "C11-SL3", 
                     "C11-SL43", 
                     "C12-SL44", 
                     "C12-SL4", 
                     "C1-VB11", 
                     "C1-VB51", 
                     "C2-VB12", 
                     "C2-VB52", 
                     "C3-VB13", 
                     "C3-VB53", 
                     "C4-VB14", 
                     "C4-VB54", 
                     "C5-VB15", 
                     "C5-VB55", 
                     "C6-VB16", 
                     "C6-VB56", 
                     "C7-VB17", 
                     "C7-VB57", 
                     "C8-VB18", 
                     "C8-VB59", 
                     "C9-SL1", 
                     "C9-SL41", 
                     "D10-SL17", 
                     "D10-SL56", 
                     "D11-SL18", 
                     "D11-SL57", 
                     "D12-SL19", 
                     "D12-SL58", 
                     "D1-SL45", 
                     "D1-SL5", 
                     "D2-SL46", 
                     "D2-SL6", 
                     "D3-SL47", 
                     "D3-SL7", 
                     "D4-SL48", 
                     "D4-SL8", 
                     "D5-SL11", 
                     "D5-SL51", 
                     "D6-SL12", 
                     "D6-SL52", 
                     "D7-SL13", 
                     "D7-SL53", 
                     "D8-SL14", 
                     "D8-SL54", 
                     "D9-SL15", 
                     "D9-SL55", 
                     "E10-CL32", 
                     "E10-CL72", 
                     "E11-CL33", 
                     "E11-CL73", 
                     "E12-CL34", 
                     "E12-CL74", 
                     "E1-CL21", 
                     "E1-CL61", 
                     "E2-CL22", 
                     "E2-CL62", 
                     "E3-CL23", 
                     "E3-CL63", 
                     "E4-CL24", 
                     "E4-CL64", 
                     "E5-CL25", 
                     "E5-CL65", 
                     "E6-CL26", 
                     "E6-CL66", 
                     "E7-CL27", 
                     "E7-CL67", 
                     "E8-CL28", 
                     "E8-CL68", 
                     "E9-CL31", 
                     "E9-CL71", 
                     "F10-VB26", 
                     "F10-VB66", 
                     "F11-VB27", 
                     "F11-VB67", 
                     "F12-VB28", 
                     "F12-VB68", 
                     "F1-CL35", 
                     "F1-CL75", 
                     "F2-CL37",
                     "F2-CL76", 
                     "F3-CL38", 
                     "F3-CL77", 
                     "F4-CL39", 
                     "F4-CL78", 
                     "F5-VB21", 
                     "F5-VB61",
                     "F6-VB22", 
                     "F6-VB62", 
                     "F7-VB23", 
                     "F7-VB63", 
                     "F8-VB24", 
                     "F8-VB64", 
                     "F9-VB25", 
                     "F9-VB65", 
                     "G10-SL22", 
                     "G10-SL62", 
                     "G11-SL23", 
                     "G11-SL63", 
                     "G12-SL24", 
                     "G12-SL64", 
                     "G1-VB31", 
                     "G1-VB71", 
                     "G2-VB32", 
                     "G2-VB72", 
                     "G3-VB33", 
                     "G3-VB73", 
                     "G4-VB34", 
                     "G4-VB74", 
                     "G5-VB35", 
                     "G5-VB75", 
                     "G6-VB36", 
                     "G6-VB76", 
                     "G7-VB37", 
                     "G7-VB77", 
                     "G8-VB38", 
                     "G8-VB78", 
                     "G9-SL21", 
                     "G9-SL61", 
                     "H10-SL36", 
                     "H10-SL76", 
                     "H11-SL37", 
                     "H11-SL77", 
                     "H12-SL38", 
                     "H12-SL78", 
                     "H1-SL25", 
                     "H1-SL65", 
                     "H2-SL26", 
                     "H2-SL66", 
                     "H3-SL27", 
                     "H3-SL67", 
                     "H4-SL28", 
                     "H4-SL68", 
                     "H5-SL31", 
                     "H5-SL71", 
                     "H6-SL32", 
                     "H6-SL72", 
                     "H7-SL33", 
                     "H7-SL73", 
                     "H8-SL34", 
                     "H8-SL74", 
                     "H9-SL35",
                     "H9-SL75",
                     "A10-CL12", 
                     "A10-CL52", 
                     "A11-CL13", 
                     "A11-CL53",
                     "A12-CL14",
                     "A12-CL54", 
                     "A1-CL1", 
                     "A1-CL41", 
                     "A2-CL2", 
                     "A2-CL42", 
                     "A3-CL3", 
                     "A3-CL43", 
                     "A4-CL44", 
                     "A4-CL4", 
                     "A5-CL45", 
                     "A5-CL5", 
                     "A6-CL46", 
                     "A6-CL6", 
                     "A7-CL47", 
                     "A7-CL7", 
                     "A8-CL48", 
                     "A8-CL8", 
                     "A9-CL11", 
                     "A9-CL51", 
                     "B10-VB46", 
                     "B10-VB6", 
                     "B11-VB47", 
                     "B11-VB7", 
                     "B12-VB48", 
                     "B12-VB8", 
                     "B1-CL15", 
                     "B1-CL55", 
                     "B2-CL16", 
                     "B2-CL56", 
                     "B3-CL17", 
                     "B3-CL57", 
                     "B4-CL18", 
                     "B4-CL59", 
                     "B5-VB1", 
                     "B5-VB41", 
                     "B6-VB2", 
                     "B6-VB42", 
                     "B7-VB3", 
                     "B7-VB43", 
                     "B8-VB44", 
                     "B8-VB4", 
                     "B9-VB55", 
                     "B9-VB5", 
                     "C10-SL2", 
                     "C10-SL42", 
                     "C11-SL3", 
                     "C11-SL43", 
                     "C12-SL44", 
                     "C12-SL4", 
                     "C1-VB11", 
                     "C1-VB51", 
                     "C2-VB12", 
                     "C2-VB52", 
                     "C3-VB13", 
                     "C3-VB53", 
                     "C4-VB14", 
                     "C4-VB54", 
                     "C5-VB15", 
                     "C5-VB55", 
                     "C6-VB16", 
                     "C6-VB56", 
                     "C7-VB17", 
                     "C7-VB57", 
                     "C8-VB18", 
                     "C8-VB59", 
                     "C9-SL1", 
                     "C9-SL41", 
                     "D10-SL17", 
                     "D10-SL56", 
                     "D11-SL18", 
                     "D11-SL57", 
                     "D12-SL19", 
                     "D12-SL58", 
                     "D1-SL45", 
                     "D1-SL5", 
                     "D2-SL46", 
                     "D2-SL6", 
                     "D3-SL47", 
                     "D3-SL7", 
                     "D4-SL48", 
                     "D4-SL8", 
                     "D5-SL11", 
                     "D5-SL51", 
                     "D6-SL12", 
                     "D6-SL52", 
                     "D7-SL13", 
                     "D7-SL53", 
                     "D8-SL14", 
                     "D8-SL54", 
                     "D9-SL15", 
                     "D9-SL55", 
                     "E10-CL32", 
                     "E10-CL72", 
                     "E11-CL33", 
                     "E11-CL73", 
                     "E12-CL34", 
                     "E12-CL74", 
                     "E1-CL21", 
                     "E1-CL61", 
                     "E2-CL22", 
                     "E2-CL62", 
                     "E3-CL23", 
                     "E3-CL63", 
                     "E4-CL24", 
                     "E4-CL64", 
                     "E5-CL25", 
                     "E5-CL65", 
                     "E6-CL26", 
                     "E6-CL66", 
                     "E7-CL27", 
                     "E7-CL67", 
                     "E8-CL28", 
                     "E8-CL68", 
                     "E9-CL31", 
                     "E9-CL71", 
                     "F10-VB26", 
                     "F10-VB66", 
                     "F11-VB27", 
                     "F11-VB67", 
                     "F12-VB28", 
                     "F12-VB68", 
                     "F1-CL35", 
                     "F1-CL75", 
                     "F2-CL37",
                     "F2-CL76", 
                     "F3-CL38", 
                     "F3-CL77", 
                     "F4-CL39", 
                     "F4-CL78", 
                     "F5-VB21", 
                     "F5-VB61",
                     "F6-VB22", 
                     "F6-VB62", 
                     "F7-VB23", 
                     "F7-VB63", 
                     "F8-VB24", 
                     "F8-VB64", 
                     "F9-VB25", 
                     "F9-VB65", 
                     "G10-SL22", 
                     "G10-SL62", 
                     "G11-SL23", 
                     "G11-SL63", 
                     "G12-SL24", 
                     "G12-SL64", 
                     "G1-VB31", 
                     "G1-VB71", 
                     "G2-VB32", 
                     "G2-VB72", 
                     "G3-VB33", 
                     "G3-VB73", 
                     "G4-VB34", 
                     "G4-VB74", 
                     "G5-VB35", 
                     "G5-VB75", 
                     "G6-VB36", 
                     "G6-VB76", 
                     "G7-VB37", 
                     "G7-VB77", 
                     "G8-VB38", 
                     "G8-VB78", 
                     "G9-SL21", 
                     "G9-SL61", 
                     "H10-SL36", 
                     "H10-SL76", 
                     "H11-SL37", 
                     "H11-SL77", 
                     "H12-SL38", 
                     "H12-SL78", 
                     "H1-SL25", 
                     "H1-SL65", 
                     "H2-SL26", 
                     "H2-SL66", 
                     "H3-SL27", 
                     "H3-SL67", 
                     "H4-SL28", 
                     "H4-SL68", 
                     "H5-SL31", 
                     "H5-SL71", 
                     "H6-SL32", 
                     "H6-SL72", 
                     "H7-SL33", 
                     "H7-SL73", 
                     "H8-SL34", 
                     "H8-SL74", 
                     "H9-SL35",
                     "H9-SL75")
data1 <- as.data.frame(data1)
data2 <- sumTechReps(data1)
colnames(data2)

#Now make a new dataframe from the dataset so that you do not have to reload the original data later if needed
rnaseqMatrix = as.matrix(data2)
head(rnaseqMatrix)

#bring in the metadata
library(readxl)
setwd("~/Documents/diploid triploid oysters project/WGCNA")
Oyster_Data <- read_excel("Oyster_data_all.xlsx")
Oyster_Data <- as.data.frame(Oyster_Data)

#Now make this into a Differential Gene Expresion List 
head(Oyster_Data)
colnames(Oyster_Data)
Group <- factor(paste(Oyster_Data$Site_GI_vs_LU,Oyster_Data$Ploidy_2n_vs_3n,Oyster_Data$Cohort_AU_vs_LS,Oyster_Data$Dam1_CL,Oyster_Data$Dam2_VB,Oyster_Data$Dam3_SL,sep="_"))
cbind(Oyster_Data,Group=Group)

y <- DGEList(counts=rnaseqMatrix, group=Group,remove.zeros=TRUE)

range(y$samples$lib.size)
keep <- filterByExpr(y)
table(keep)
y <- y[keep, keep.lib.sizes=FALSE]
y <- calcNormFactors(y)

#setting keep.lib.sizes to FALSE requires library sizes to be recalculated after filtering
temp <- as.data.frame(y$counts)
head(temp)
temp$average <- rowMeans(temp)
range(temp$average)

setwd("~/Documents/diploid triploid oysters project")
CV_Gene_Annotations_Final <- read.csv("gene_annotations_rujuta.csv")
setwd("~/Documents/diploid triploid oysters project/WGCNA")
CV_Gene_Annotations_Final$Length <- CV_Gene_Annotations_Final$end - CV_Gene_Annotations_Final$start
View(CV_Gene_Annotations_Final$Length)
range(CV_Gene_Annotations_Final$Length)

CV_Gene_Annotations_Final2 <- CV_Gene_Annotations_Final
colnames(CV_Gene_Annotations_Final2)
head(y$counts)
counts <- as.data.frame(y$counts)
counts$GeneID <- row.names(counts)
CV_Gene_Annotations_Final3 <- merge(CV_Gene_Annotations_Final2,counts, by="GeneID")
range(CV_Gene_Annotations_Final3$Length)

WGCNA_data <- rpkm(y=y$counts,gene.length=CV_Gene_Annotations_Final3$Length,log=F)
dim(WGCNA_data)


library(WGCNA)
library(flashClust)
library(ape)
options(stringsAsFactors=FALSE)
allowWGCNAThreads()

#--------------------------------

#getwd()
# run this if you are in /KOG or /GO or /heatmaps 

datt=as.data.frame(t(WGCNA_data))

# assembling table of QUANTITATIVE traits
colnames(Oyster_Data)
traits=Oyster_Data[,c(2,3,4,5,6,7)] 
#traits=Oyster_Data[,c(11,12,19,20,21,22,23)]
head(traits)
rownames(traits) <- Oyster_Data[,1]

traits$Samples = NULL
save(datt,traits,file="wgcnaData_Rujutacorrected.RData") 


############################################

powers = c(c(1:20), seq(from = 22, to=30, by=2)) 
#powers = c(seq(from = 2, to=40, by=2))

# Call the network topology analysis function
sft = pickSoftThreshold(datt, powerVector = powers, verbose = 5,networkType="signed")


#Plot the results:
quartz()
sizeGrWindow(9, 5)
pdf("soft_threshold_signed.pdf",height=4, width=8) 
par(mfrow = c(1,2));
cex1 = 0.9;
quartz()
# Scale-free topology fit index as a function of the soft-thresholding power
plot(sft$fitIndices[,1], -sign(sft$fitIndices[,3])*sft$fitIndices[,2],
     xlab="Soft Threshold (power)",ylab="Scale Free Topology Model Fit,signed R^2",type="n",
     main = paste("Scale independence"));
text(sft$fitIndices[,1], -sign(sft$fitIndices[,3])*sft$fitIndices[,2],
     labels=powers,cex=cex1,col="red");

# this line corresponds to using an R^2 cut-off of h
abline(h=0.90,col="red")
quartz()
# Mean connectivity as a function of the soft-thresholding power
plot(sft$fitIndices[,1], sft$fitIndices[,5],
     xlab="Soft Threshold (power)",ylab="Mean Connectivity", type="n",
     main = paste("Mean connectivity"))
text(sft$fitIndices[,1], sft$fitIndices[,5], labels=powers, cex=cex1,col="red")
abline(h=0.90,col="red")
#dev.off()

#####################
# making modules

s.th= 12 # re-specify according to previous section
# the following two lines take a long time, prepare to wait 15-20 min
# (if you don;t want to wait but proceed with exercise, skip to next section - we have results of this one recorded already)
adjacency = adjacency(datt, power = s.th,type="signed");
TOM = TOMsimilarity(adjacency,TOMType="signed");
dissTOM = 1-TOM
# Call the hierarchical clustering function
geneTree = flashClust(as.dist(dissTOM), method = "average");

# We like large modules, so we set the minimum module size relatively high:
minModuleSize = 30; 
dynamicMods = cutreeDynamic(dendro = geneTree, distM = dissTOM,
                            deepSplit = 2, pamRespectsDendro = FALSE,
                            minClusterSize = minModuleSize);
dynamicColors = labels2colors(dynamicMods)
table(dynamicColors)

# Calculate eigengenes
MEList = moduleEigengenes(datt, colors = dynamicColors)
MEs = MEList$eigengenes
# Calculate dissimilarity of module eigengenes
MEDiss = 1-cor(MEs);
METree = flashClust(as.dist(MEDiss), method = "average");

save(dynamicMods,dynamicColors,MEs,METree,geneTree,file="1stPassModules_Rujutacorrected.RData")

#########################
# merging modules:
#
mm=load('1stPassModules_Rujutacorrected.RData')
lnames=load('wgcnaData_Rujutacorrected.RData')
traits
head(datt)

rownames(MEs) = rownames(datt)
MEDissThres = 0.24 

sizeGrWindow(7, 6)
plot(METree, main = "Clustering of module eigengenes",
     xlab = "", sub = "")
# Plot the cut line into the dendrogram
abline(h=MEDissThres, col = "red")  # on 2nd pass: does this cut height meet your merging goals? If not, reset MEDissThres and replot

# Call an automatic merging function
merge = mergeCloseModules(datt, dynamicColors, cutHeight = MEDissThres, verbose = 3)
# The merged module colors
mergedColors = merge$colors;
# Eigengenes of the new merged modules:
mergedMEs = merge$newMEs

# plotting the fabulous ridiculogram
quartz()
plotDendroAndColors(geneTree, cbind(dynamicColors, mergedColors),
                    c("Dynamic Tree Cut", "Merged dynamic"),
                    dendroLabels = FALSE, hang = 0.03,
                    addGuide = FALSE, guideHang = 0.05,lwd=0.3)
quartz()
# Rename to moduleColors
moduleColors = mergedColors
# Construct numerical labels corresponding to the colors
colorOrder = c("grey", standardColors(50));
moduleLabels = match(moduleColors, colorOrder)-1;
MEs = mergedMEs;


# Calculate dissimilarity of module eigengenes
quartz()
MEDiss = 1-cor(MEs);
# Cluster module eigengenes
METree = flashClust(as.dist(MEDiss), method = "average");
# Plot the result
sizeGrWindow(7, 6)
plot(METree, main = "Clustering of module eigengenes",
     xlab = "", sub = "")

# how many genes in each module?
table(moduleColors)
save(MEs, geneTree, moduleLabels, moduleColors, file = "networkdata_signed_Rujutacorrected0.24.RData")

###################
# plotting correlations with traits:

load(file = "networkdata_signed_Rujutacorrected0.24.RData")
load(file = "wgcnaData_Rujutacorrected.RData")

#testing

datKME=signedKME(datt, MEs, outputColumnName="MM.")
FilterGenes= abs(GS1)> .2 & abs(datKME$MM.brown)>.8
table(FilterGenes)
dimnames(data.frame(datt))[[2]][FilterGenes]

##################################

# Define numbers of genes and samples
nGenes = ncol(datt);
nSamples = nrow(datt);
# Recalculate MEs with color labels
MEs0 = moduleEigengenes(datt, moduleColors)$eigengenes
MEs = orderMEs(MEs0)
moduleColors
# correlations of genes with eigengenes
moduleGeneCor=cor(MEs,datt)
moduleGenePvalue = corPvalueStudent(moduleGeneCor, nSamples);

moduleTraitCor = cor(MEs, traits, use = "p");
moduleTraitPvalue = corPvalueStudent(moduleTraitCor, nSamples);

View(moduleTraitPvalue)

# module-trait correlations
quartz()
textMatrix = paste(signif(moduleTraitCor, 2), "\n(",
                   signif(moduleTraitPvalue, 1), ")", sep = "");
dim(textMatrix) = dim(moduleTraitCor)
par(mar = c(5, 5, 5, 5));
quartz()
par(mar = c(8, 9, 4, 3));

# Display the correlation values within a heatmap plot
labeledHeatmap(Matrix = moduleTraitCor,
               xLabels = names(traits),
               yLabels = names(MEs),
               ySymbols = names(MEs),
               colorLabels = FALSE,
               colors = blueWhiteRed(50),
               textMatrix = textMatrix,
               setStdMargins = FALSE,
               cex.text = 0.6,
               zlim = c(-1,1))
#main = paste("Module-trait relationships"))

print(data.frame(table(moduleColors))) # gives numbers of genes in each module

#################

# saving selected modules for GO and KOG analysis (two-parts: Fisher test, MWU test within-module)
setwd("~/Documents/diploid triploid oysters project/WGCNA")
load(file = "networkdata_signed_Rujutacorrected0.24.RData") # moduleColors, MEs
load(file = "wgcnaData_Rujutacorrected.RData") # vsd table
#load(file = "../data4wgcna.RData") # vsd table

# calculating modul memberships for all genes for all modules
allkME =as.data.frame(signedKME(datt, MEs)) 
names(allkME)=gsub("kME","",names(allkME))
#table(abs(allkME$kMEblue) >.25)

whichModule="grey60"
table(moduleColors==whichModule) # how many genes are in it?

# Saving data for Fisher-MWU combo test (GO_MWU)
inModuleBinary=as.numeric(moduleColors==whichModule)
combo=data.frame("gene"=row.names(t(datt)),"kME"=allkME[,whichModule]*inModuleBinary)
combo$kME[combo$kME > 0] <- 1
setwd("~/Documents/diploid triploid oysters project")
gene_annotations <- read.csv("gene_annotations_rujuta.csv",header = TRUE, stringsAsFactors = FALSE)
gene_annotations <- gene_annotations[,1:2]
colnames(combo) <- c("GeneID","counts")
combo2 <- merge(combo, gene_annotations, by="GeneID")
combo3 <- combo2[,c(3,2)]

setwd("~/Documents/diploid triploid oysters project/WGCNAcorrected/finalWGCNAmodulues")
write.csv(combo3,file=paste("grey60_for_GO.csv",sep=""),row.names=F,quote=F)
