# Supplementary material for: Comparative Transcriptomic Analyses Reveal Differences in the Responses of Diploid and Triploid Eastern Oysters to Environmental Stress
Source: Evol Appl. 2024 Oct 22;17(10):e70028. doi: 10.1111/eva.70028 (PMC11496204; doi:10.1111/eva.70028)
Supplement: Supplementary file 8 — Data S6. [file EVA-17-e70028-s008.txt]

#The following code was used to get differentially expressed genes
#that were detected by all of three DEG tests: edgeR, DESeq2, NOISeq.
#for all of our pairwise comparisons.

#edit the file names to match the pairwise comparison you are performing 

setwd("~/Documents/diploid triploid oysters project/correct_filter_edgeR_output_for_Venn_analysis")
library(VennDiagram)
edger.deg <- read.csv("divstriLSUatGI_both_edgeR.csv")
setwd("~/Documents/diploid triploid oysters project/NOIseq2n3n")
noi.deg <- read.csv("2nvs3nLSUatGIbothnoi.csv")
colnames(edger.deg) <- c("GeneID", "counts")
setwd("~/Documents/diploid triploid oysters project/NOIseq2n3n")
deseq.deg <- read.csv("deseqdivstriGILSUboth.csv")
edgeRDEGs <- edger.deg[,2]
#edgeRDEGs <- as.data.frame(edgeRDEGs)
#edgeRDEGs <- as.vector.factor(edgeRDEGs)
noiDEGs <- noi.deg[,1]
deseqDEGs <- deseq.deg[,1]
#noiDEGs <- as.data.frame(noiDEGs)
DESeqandNOI <- intersect(deseqDEGs,noiDEGs)
DESeqandedgeR <- intersect(deseqDEGs,edgeRDEGs)
NOIandedgeR <- intersect(noiDEGs,edgeRDEGs)
commongenes <- as.data.frame(intersect(intersect(edgeRDEGs,noiDEGs),deseqDEGs))
cgenes <- as.data.frame(commongenes)
colnames(cgenes) <- "GeneID"
cgNOI <- merge(cgenes, noi.deg, by="GeneID", all.x = TRUE)
cgDESeq <- merge(cgenes, deseq.deg, by="GeneID", all.x = TRUE)
cgedger <- merge(cgenes, edger.deg, by="GeneID", all.x = TRUE)

#to get up and down regulated gene numbers
cgNOI_upreg <- subset(cgNOI, counts >= 0)
cgNOI_downreg <- subset(cgNOI, counts <= 0)

setwd("~/Documents/diploid triploid oysters project")
gene_annotations <- read.csv("gene_annotations_rujuta.csv",header = TRUE, stringsAsFactors = FALSE)
gene_annotations <- gene_annotations[,1:2]
cgenes_for_GO <- merge(cgNOI, gene_annotations, by="GeneID", all.y = TRUE)
cgenes_for_GO [is.na(cgenes_for_GO)] <- 0
#colnames(combo) <- c("GeneID","counts")
#combo2 <- merge(combo, gene_annotations, by="GeneID")
cgenes_for_GO <- cgenes_for_GO[,c(3,2)]

#save output for GO analysis

cgenes_upreg <- subset(cgenes_for_GO, counts >= 0)
cgenes_downreg <- subset(cgenes_for_GO, counts <= 0)
cgenes_downreg[cgenes_downreg == -1] <- 1
setwd("~/Documents/diploid triploid oysters project/correct_dec2023_common_DEGs_for_GO")
write.table(cgenes_upreg,"divstriLSUatGIupreg_Venn_output_for_GO.csv",sep=",",row.names=F,quote=F)
write.table(cgenes_downreg,"divstriLSUatGIdownreg_Venn_output_for_GO.csv",sep=",",row.names=F,quote=F)
